# Supplementary material for: Neuroprotective Effects of Phenolic Constituents from Drynariae Rhizoma
Source: Pharmaceuticals (Basel). 2024 Aug 13;17(8):1061. doi: 10.3390/ph17081061 (PMC11358882; doi:10.3390/ph17081061)
Supplement: Supplementary file 1 [file pharmaceuticals-17-01061-s001.zip]

Archive with 1 entries (1 files):
- pharmaceuticals_ Supplementary Materials.pdf
